# Supplementary material for: Antimicrobial and Cytoprotective Effects of Tea Extracts Against Escherichia coli-Producing Colibactin Toxin Infections
Source: Antibiotics (Basel). 2025 Sep 2;14(9):886. doi: 10.3390/antibiotics14090886 (PMC12466732; doi:10.3390/antibiotics14090886)
Supplement: Supplementary file 1 [file antibiotics-14-00886-s001.zip]

Archive with 1 entries (1 files):
- antibiotics-3826560-supplementary.pdf
